# Supplementary material for: Integrated epidemiological and molecular data inform the relationship between precancer and cancer states of esophageal adenocarcinoma
Source: Nat Med. 2026 Apr 16;32(5):1805–16. doi: 10.1038/s41591-026-04331-8 (PMC13190344; doi:10.1038/s41591-026-04331-8)
Supplement: Supplementary file 4 — Comparison of Barrett’s esophagus (BE) driver gene mutations and arm-level copy number alterations between BE and esophageal adenocarcinoma (EAC) and between BE-positive and BE-negative phenotypes of EAC. [file 41591_2026_4331_MOESM4_ESM.xlsx]

## Sheet: Figure 2B&C. BE vs. EAC
Comparison of Barrett’s driver gene mutations and arm-level copy number alterations between Barrett’s oesophagus (BE) and oesophageal adenocarcinoma (EAC)
Events	Test Type	Statistic	P value	Bonferroni-adjusted P value	FDR-adjusted P value
ARID1A	Chi-squared	6.9	0.0086	0.5175	0.0106
ARID2	Chi-squared	0	0.9805	1	0.9972
CDK6	Chi-squared	30.39	0	0	0
CDKN2A	Chi-squared	22.02	0	0.0002	0
CGRRF1	Chi-squared	1.49	0.2222	1	0.2425
CLDN12	Chi-squared	18.95	0	0.0008	0
ELF3	Chi-squared	0	1	1	1
ERG	Fisher's Exact	NA	0.0807	1	0.0914
FBXW5	Chi-squared	1.16	0.281	1	0.301
FOXK1	Chi-squared	1.84	0.1751	1	0.1945
GATA6	Chi-squared	20.84	0	0.0003	0
ISM2	Chi-squared	5.03	0.0249	1	0.0298
MUC6	Chi-squared	0.11	0.7456	1	0.7713
HHLA2	Fisher's Exact	NA	0.0461	1	0.0532
OGDH	Chi-squared	8.72	0.0031	0.1885	0.004
SMAD4	Chi-squared	34.9	0	0	0
SMARCA4	Chi-squared	8.63	0.0033	0.1982	0.0041
TP53	Chi-squared	215.74	0	0	0
ZNF716	Chi-squared	0.18	0.6687	1	0.7039
ZNF865	Chi-squared	4.33	0.0374	1	0.044
10p	Chi-squared	151.78	0	0	0
10q	Chi-squared	125.08	0	0	0
11p	Chi-squared	142.48	0	0	0
11q	Chi-squared	157.85	0	0	0
12p	Chi-squared	196.94	0	0	0
12q	Chi-squared	102.54	0	0	0
13q	Chi-squared	194.91	0	0	0
14q	Chi-squared	173.3	0	0	0
15q	Chi-squared	158.05	0	0	0
16p	Chi-squared	189.2	0	0	0
16q	Chi-squared	207.08	0	0	0
17p	Chi-squared	264.21	0	0	0
17q	Chi-squared	175.51	0	0	0
18p	Chi-squared	166.23	0	0	0
18q	Chi-squared	244.95	0	0	0
19p	Chi-squared	147.22	0	0	0
19q	Chi-squared	142.2	0	0	0
1p	Chi-squared	138.94	0	0	0
1q	Chi-squared	134.04	0	0	0
20p	Chi-squared	290.41	0	0	0
20q	Chi-squared	322.12	0	0	0
21p	Chi-squared	72.69	0	0	0
21q	Chi-squared	272.82	0	0	0
22q	Chi-squared	243.4	0	0	0
2p	Chi-squared	94.68	0	0	0
2q	Chi-squared	111.35	0	0	0
3p	Chi-squared	233.69	0	0	0
3q	Chi-squared	170.59	0	0	0
4p	Chi-squared	203.18	0	0	0
4q	Chi-squared	259.26	0	0	0
5p	Chi-squared	188.51	0	0	0
5q	Chi-squared	212.4	0	0	0
6p	Chi-squared	181.48	0	0	0
6q	Chi-squared	147.66	0	0	0
7p	Chi-squared	228.57	0	0	0
7q	Chi-squared	182.38	0	0	0
8p	Chi-squared	224.91	0	0	0
8q	Chi-squared	193.39	0	0	0
9p	Chi-squared	95.48	0	0	0
9q	Chi-squared	148.38	0	0	0

## Sheet: Figure 2B&C. BE+ EAC vs. BE-EAC
Comparison of Barrett’s driver gene mutations and arm-level copy number alterations between Barrett’s oesophagus (BE) positive and negative phenotypes of oesophageal adenocarcinoma (EAC)
Events	Test Type	Statistic	P value	Bonferroni-adjusted P value	FDR-adjusted P value
ARID1A	Chi-squared	0.01	0.9419	1	1
ARID2	Chi-squared	1.42	0.2335	1	1
CDK6	Chi-squared	0.4	0.5247	1	1
CDKN2A	Chi-squared	0	1	1	1
CGRRF1	Fisher's Exact	NA	0.247	1	1
CLDN12	Chi-squared	0	1	1	1
ELF3	Fisher's Exact	NA	0.7041	1	1
ERG	Fisher's Exact	NA	1	1	1
FBXW5	Chi-squared	0.11	0.7451	1	1
FOXK1	Chi-squared	0.4	0.5266	1	1
GATA6	Chi-squared	0	1	1	1
ISM2	Chi-squared	0.46	0.4992	1	1
MUC6	Chi-squared	1.92	0.1663	1	1
HHLA2	Chi-squared	0	0.992	1	1
OGDH	Chi-squared	0.06	0.7997	1	1
SMAD4	Chi-squared	1.93	0.1652	1	1
SMARCA4	Chi-squared	2.49	0.1142	1	0.9793
TP53	Chi-squared	4.2	0.0403	1	0.8064
ZNF716	Chi-squared	0.3	0.5811	1	1
ZNF865	Chi-squared	0	1	1	1
10p	Chi-squared	1.22	0.269	1	1
10q	Chi-squared	0.89	0.3467	1	1
11p	Chi-squared	0.38	0.5397	1	1
11q	Chi-squared	0.01	0.9429	1	1
12p	Chi-squared	0.81	0.3682	1	1
12q	Chi-squared	0.41	0.5196	1	1
13q	Chi-squared	10.52	0.0012	0.0707	0.0707
14q	Chi-squared	0.03	0.8622	1	1
15q	Chi-squared	0.05	0.8224	1	1
16p	Chi-squared	0.38	0.5378	1	1
16q	Chi-squared	2.9	0.0884	1	0.9793
17p	Chi-squared	3.71	0.0542	1	0.8128
17q	Chi-squared	4.28	0.0385	1	0.8064
18p	Chi-squared	1.85	0.1733	1	1
18q	Chi-squared	0.56	0.4524	1	1
19p	Chi-squared	0	1	1	1
19q	Chi-squared	0.03	0.8609	1	1
1p	Chi-squared	0.04	0.8384	1	1
1q	Chi-squared	0.08	0.7793	1	1
20p	Chi-squared	0.81	0.369	1	1
20q	Chi-squared	0	0.9512	1	1
21p	Chi-squared	0.46	0.4986	1	1
21q	Chi-squared	1.32	0.2511	1	1
22q	Chi-squared	0.57	0.4522	1	1
2p	Chi-squared	0.32	0.5732	1	1
2q	Chi-squared	1.22	0.2687	1	1
3p	Chi-squared	0	1	1	1
3q	Chi-squared	0.09	0.7666	1	1
4p	Chi-squared	0.22	0.6424	1	1
4q	Chi-squared	0	1	1	1
5p	Chi-squared	0.09	0.7604	1	1
5q	Chi-squared	2.68	0.1016	1	0.9793
6p	Chi-squared	0.69	0.4073	1	1
6q	Chi-squared	0.25	0.6166	1	1
7p	Chi-squared	0	0.9973	1	1
7q	Chi-squared	0.16	0.6937	1	1
8p	Chi-squared	1.05	0.3054	1	1
8q	Chi-squared	0.01	0.9306	1	1
9p	Chi-squared	0.57	0.4501	1	1
9q	Chi-squared	0.31	0.5768	1	1
