# Supplementary material for: Integrated epidemiological and molecular data inform the relationship between precancer and cancer states of esophageal adenocarcinoma
Source: Nat Med. 2026 Apr 16;32(5):1805–16. doi: 10.1038/s41591-026-04331-8 (PMC13190344; doi:10.1038/s41591-026-04331-8)
Supplement: Supplementary file 5 — Comparison of esophageal adenocarcinoma (EAC) driver gene mutations between Barrett’s esophagus (BE)-positive and BE-negative phenotypes of EAC. [file 41591_2026_4331_MOESM5_ESM.xlsx]

## Sheet: Figure 3A. BE+ EAC vs. BE- EAC
Comparison of oesophageal adenocarcinoma (EAC) driver gene mutations between Barrett’s oesophagus (BE) positive and negative phenotypes of EAC
Genes	Test Type	Statistic	P value	Bonferroni-adjusted P value	FDR-adjusted P value
ABCB1	Chi-squared	0.11	0.7451	1	0.9599
ACVR1B	Chi-squared	2.28	0.1308	1	0.8517
ACVR2A	Chi-squared	0	0.9681	1	1
APC	Chi-squared	2	0.1576	1	0.8517
ARID1A	Chi-squared	0.01	0.9419	1	1
ARID1B	Chi-squared	1.73	0.1885	1	0.8568
ARID2	Chi-squared	1.42	0.2335	1	0.8825
AXIN1	Chi-squared	1.26	0.2614	1	0.8825
B2M	Fisher's Exact	NA	0.654	1	0.9599
BRAF	Chi-squared	0.31	0.5805	1	0.9599
C3orf62	Fisher's Exact	NA	1	1	1
CCDC102B	Chi-squared	0.06	0.7997	1	0.9963
CCND1	Chi-squared	0.16	0.6938	1	0.9599
CCND3	Chi-squared	0.46	0.4975	1	0.9505
CCNE1	Chi-squared	0.16	0.6854	1	0.9599
CD1A	Chi-squared	0.2	0.651	1	0.9599
CDH1	Chi-squared	2.04	0.1531	1	0.8517
CDK6	Chi-squared	0.4	0.5247	1	0.9505
CDKN1B	Fisher's Exact	NA	0.5383	1	0.9515
CDKN2A	Chi-squared	0	1	1	1
CHD4	Chi-squared	0	1	1	1
CHL1	Chi-squared	1.9	0.1681	1	0.8517
COIL	Fisher's Exact	NA	1	1	1
CRISPLD1	Chi-squared	0.79	0.3748	1	0.8825
CTNNB1	Chi-squared	0.11	0.7451	1	0.9599
DNAH7	Chi-squared	0	1	1	1
EGFR	Chi-squared	0.11	0.7449	1	0.9599
ELF3	Fisher's Exact	NA	0.7041	1	0.9599
EPHA2	Chi-squared	0	0.9718	1	1
EPHA3	Chi-squared	0.18	0.6717	1	0.9599
ERBB2	Chi-squared	0.7	0.4015	1	0.8825
FAM196B	Chi-squared	0	1	1	1
FBXW7	Chi-squared	0.4	0.5253	1	0.9505
GATA4	Chi-squared	0.32	0.5734	1	0.9599
GATA6	Chi-squared	0	1	1	1
GATAD1	Chi-squared	0.84	0.3587	1	0.8825
GPATCH8	Fisher's Exact	NA	0.3336	1	0.8825
HIST1H3B	Fisher's Exact	NA	0.5018	1	0.9505
JAK1	Chi-squared	0.11	0.7451	1	0.9599
KCNQ3	Chi-squared	0.6	0.4403	1	0.9043
KDM6A	Chi-squared	1.26	0.2614	1	0.8825
KRAS	Chi-squared	3.02	0.082	1	0.8517
LIN7A	Fisher's Exact	NA	0.3336	1	0.8825
LRRK2	Chi-squared	1.14	0.2859	1	0.8825
MAP2K7	Chi-squared	0	1	1	1
MAP3K1	Fisher's Exact	NA	0.3704	1	0.8825
MBD6	Chi-squared	8.24	0.0041	0.3122	0.1561
MDM2	Chi-squared	9.12	0.0025	0.1921	0.1561
MET	Chi-squared	0	1	1	1
MSH3	Fisher's Exact	NA	0.247	1	0.8825
MUC6	Chi-squared	1.92	0.1663	1	0.8517
MYC	Chi-squared	0.6	0.4383	1	0.9043
NAV3	Chi-squared	0.52	0.4713	1	0.9427
NIPBL	Chi-squared	1.49	0.222	1	0.8825
NOTCH1	Chi-squared	2.49	0.1145	1	0.8517
PBRM1	Chi-squared	0.88	0.3472	1	0.8825
PCDH17	Chi-squared	0.71	0.3994	1	0.8825
PIK3CA	Chi-squared	0.1	0.7578	1	0.9599
PIK3R1	Fisher's Exact	NA	0.654	1	0.9599
POLQ	Fisher's Exact	NA	0.3704	1	0.8825
PPM1D	Chi-squared	0	1	1	1
PTEN	Chi-squared	0	0.9859	1	1
RASA1	Chi-squared	2.87	0.0904	1	0.8517
RNF43	Chi-squared	1.98	0.159	1	0.8517
RPL22	Chi-squared	0.19	0.6662	1	0.9599
SCN3A	Chi-squared	3.86	0.0495	1	0.8517
SIN3A	Chi-squared	0.74	0.3893	1	0.8825
SLIT2	Chi-squared	0.69	0.4064	1	0.8825
SMAD4	Chi-squared	1.93	0.1652	1	0.8517
SMARCA4	Chi-squared	2.49	0.1142	1	0.8517
STK11	Fisher's Exact	NA	1	1	1
TGFBR2	Chi-squared	0.11	0.737	1	0.9599
TP53	Chi-squared	4.2	0.0403	1	0.8517
TRPA1	Chi-squared	1.7	0.1917	1	0.8568
TSHZ3	Chi-squared	0.29	0.5872	1	0.9599
ZFHX3	Chi-squared	0.74	0.3893	1	0.8825
