# Supplementary material for: Integrated epidemiological and molecular data inform the relationship between precancer and cancer states of esophageal adenocarcinoma
Source: Nat Med. 2026 Apr 16;32(5):1805–16. doi: 10.1038/s41591-026-04331-8 (PMC13190344; doi:10.1038/s41591-026-04331-8)
Supplement: Supplementary file 7 — Comparison of clonal-to-subclonal ratios for driver genes in the multiregional whole exome sequencing cohort. [file 41591_2026_4331_MOESM7_ESM.xlsx]

## Sheet: Figure 4C
Comparison of clonal-to-subclonal ratios for driver genes in the multiregional whole-exome sequencing cohort
Genes	BE_pos_clonal	BE_neg_clonal	BE_pos_subclonal	BE_neg_subclonal	test_type	statistic	P value	Bonferroni-adjusted P value	FDR-adjusted P value
TP53	45	19	1	3	Fisher	6.88	0.096	1	1
PCDH17	8	2	3	1	Fisher	1.31	1	1	1
CDKN2A	7	2	1	0	Fisher	0	1	1	1
ARID1A	5	5	3	1	Fisher	0.36	0.5804	1	1
FBXW7	3	0	0	1	Fisher	Inf	0.25	1	1
FAM196B	4	1	1	0	Fisher	0	1	1	1
MUC6	6	6	5	0	Fisher	0	0.1023	1	1
PTEN	2	0	1	2	Fisher	Inf	0.4	1	1
ABCB1	3	2	0	0	Fisher	0	1	1	1
SMARCA4	4	4	0	0	Fisher	0	1	1	1
RNF43	2	0	0	0	Fisher	0	1	1	1
ARID2	1	0	6	1	Fisher	Inf	1	1	1
CRISPLD1	2	1	3	0	Fisher	0	1	1	1
KCNQ3	2	0	2	1	Fisher	Inf	1	1	1
CD1A	2	0	0	1	Fisher	Inf	0.3333	1	1
SCN3A	3	2	2	1	Fisher	0.78	1	1	1
SLIT2	2	1	0	1	Fisher	Inf	1	1	1
NAV3	3	1	6	1	Fisher	0.53	1	1	1
NIPBL	2	1	1	1	Fisher	1.73	1	1	1
CCNE1	1	0	1	0	Fisher	0	1	1	1
MSH3	2	0	1	1	Fisher	Inf	1	1	1
SMAD4	1	2	3	5	Fisher	0.85	1	1	1
CHL1	2	2	2	0	Fisher	0	0.4667	1	1
MBD6	1	0	3	0	Fisher	0	1	1	1
CTNNB1	1	0	1	0	Fisher	0	1	1	1
AXIN1	1	0	1	0	Fisher	0	1	1	1
CCDC102B	1	0	0	0	Fisher	0	1	1	1
JAK1	1	0	2	0	Fisher	0	1	1	1
SIN3A	1	0	0	0	Fisher	0	1	1	1
TSHZ3	1	1	5	1	Fisher	0.26	0.4643	1	1
CHD4	1	0	5	2	Fisher	Inf	1	1	1
TRPA1	1	3	3	1	Fisher	0.16	0.4857	1	1
ARID1B	0	0	2	0	Fisher	0	1	1	1
POLQ	0	0	0	0	NA	NA	NA	NA	NA
MET	0	0	1	1	Fisher	0	1	1	1
EPHA3	1	0	3	2	Fisher	Inf	1	1	1
NOTCH1	0	0	0	2	Fisher	0	1	1	1
EGFR	0	0	2	1	Fisher	0	1	1	1
GATA6	1	0	0	0	Fisher	0	1	1	1
EPHA2	0	1	3	1	Fisher	0	0.4	1	1
APC	2	0	7	2	Fisher	Inf	1	1	1
CDH1	0	0	0	1	Fisher	0	1	1	1
GATA4	0	0	0	0	NA	NA	NA	NA	NA
PBRM1	0	0	0	0	NA	NA	NA	NA	NA
GPATCH8	0	0	4	0	Fisher	0	1	1	1
ERBB2	0	1	2	0	Fisher	0	0.3333	1	1
MAP3K1	0	0	0	0	NA	NA	NA	NA	NA
KDM6A	0	0	0	0	NA	NA	NA	NA	NA
LRRK2	0	1	2	0	Fisher	0	0.3333	1	1
RASA1	0	1	1	2	Fisher	0	1	1	1
PIK3CA	0	0	0	2	Fisher	0	1	1	1
BRAF	0	0	0	2	Fisher	0	1	1	1
ZFHX3	1	0	1	2	Fisher	Inf	1	1	1
DNAH7	0	1	1	2	Fisher	0	1	1	1
ELF3	1	0	1	1	Fisher	Inf	1	1	1
PIK3R1	0	0	1	0	Fisher	0	1	1	1
PPM1D	0	0	5	4	Fisher	0	1	1	1
LIN7A	0	0	0	0	NA	NA	NA	NA	NA
ACVR1B	0	0	1	0	Fisher	0	1	1	1
TGFBR2	0	0	0	2	Fisher	0	1	1	1
ACVR2A	0	0	1	0	Fisher	0	1	1	1
CDK6	0	1	3	0	Fisher	0	0.25	1	1
COIL	0	0	3	1	Fisher	0	1	1	1
CDKN1B	0	1	0	0	Fisher	0	1	1	1
MYC	0	0	1	1	Fisher	0	1	1	1
HIST1H3B	0	0	0	1	Fisher	0	1	1	1
STK11	1	0	0	0	Fisher	0	1	1	1
MDM2	0	0	0	0	NA	NA	NA	NA	NA
MAP2K7	0	0	0	0	NA	NA	NA	NA	NA
CCND1	0	0	0	0	NA	NA	NA	NA	NA
CCND3	0	0	1	0	Fisher	0	1	1	1
GATAD1	0	0	0	0	NA	NA	NA	NA	NA
C3orf62	0	0	0	0	NA	NA	NA	NA	NA
KRAS	0	0	1	1	Fisher	0	1	1	1
RPL22	0	0	1	0	Fisher	0	1	1	1
B2M	0	0	1	0	Fisher	0	1	1	1
