# Supplementary material for: Integrated epidemiological and molecular data inform the relationship between precancer and cancer states of esophageal adenocarcinoma
Source: Nat Med. 2026 Apr 16;32(5):1805–16. doi: 10.1038/s41591-026-04331-8 (PMC13190344; doi:10.1038/s41591-026-04331-8)
Supplement: Supplementary file 8 — The raw images of spatial transcriptomics data. [file 41591_2026_4331_MOESM8_ESM.zip]

Archive with 5 entries (5 files):
- Figures with scale bars/Fig 5 Barretts Scale.ppt
- Figures with scale bars/Fig 5 EAC w BE Scale.ppt
- Figures with scale bars/Fig 5 EAC wo BE Scale.ppt
- Figures with scale bars/S14 Scale.ppt
- Figures with scale bars/S15 Scale.ppt
